# Supplementary material for: Combining yield potential and drought resilience in a spring wheat diversity panel
Source: Food Energy Secur. 2020 Sep 18;9(4):e241. doi: 10.1002/fes3.241 (PMC7771037; doi:10.1002/fes3.241)
Supplement: Supplementary file 4 — Table S2‐S4 [file FES3-9-e241-s004.xlsx]

## Sheet: Supp table 2
Individual number	Yield (g/m2)	TGW (g)	Grain number (n/m2)	Cross name	Grain ID
104	792.119	40.1892	19709.7	SITE/MO/4/NAC/TH.AC//3*PVN/3/MIRLO/BUC	6056104
31	790.043	36.5472	21617	VOROBEY	3855011
10	770.866	46.358	16628.5	CHIH95.3.29	223822
35	761.634	52.2049	14589.3	SERI/BAV92	4745012
66	742.615	44.3629	16739.5	CHEN/AE.SQ//2*WEAVER/3/BAV92/4/JARU	5638653
17	735.405	46.2999	15883.5	DWL5046/2*CEL	433805
15	735.141	43.2428	17000.3	PEWEE	418818
145	731.36	37.5663	19468.5	VORB/JANZ	7129736
94	730.766	37.5206	19476.4	ONIX/4/MILAN/KAUZ//PRINIA/3/BAV92	6000404
89	725.118	42.2254	17172.6	BERKUT/3/ATTILA*2//CHIL/BUC	5895922
6	724.289	40.0517	18083.8	OR791432/VEE#3.2	88517
16	716.441	44.1379	16231.9	TITMOUSE	419778
49	715.136	46.523	15371.7	BLOUK #1	5398610
98	713.146	43.0985	16546.9	MILAN/KAUZ//PRINIA/3/BAV92/4/WBLL1*2/KUKUNA	6001357
106	713.118	43.1419	16529.6	SLVS//ATTILA*2/M10 (MUTATED C-306)	6056114
76	706.195	42.5673	16590.1	BJY/COC//PRL/BOW/3/SARA/THB//VEE/4/PIFED	5865902
108	704.752	45.4689	15499.7	CROC_1/AE.SQUARROSA (224)//OPATA/3/SOKOLL	6056154
70	702.588	43.8966	16005.5	WESTONIA	5638677
39	698.189	45.4909	15347.9	BAJ #1	5106304
75	696.63	39.3928	17684.2	PI 610750/SASIA	5865700
84	695.842	41.456	16785.1	MTRWA92.161/PRINIA/5/SERI*3//RL6010/4*YR/3/PASTOR/4/BAV92	5894989
144	695.448	36.2298	19195.5	BCN/WBLL1//PUB94.15.1.12/WBLL1	7129702
122	694.118	45.1501	15373.5	SAUAL/WHEAR//SAUAL	6178783
124	689.966	39.0103	17686.8	WBLL1*2/4/BABAX/LR42//BABAX/3/BABAX/LR42//BABAX	6179253
91	688.912	44.3676	15527.4	WBLL1/KUKUNA//TACUPETO F2001/3/BAJ #1	5995318
65	688.527	43.1781	15946.2	BCN/RIALTO	5559946
37	682.15	42.6625	15989.5	BAV92/SERI	4748079
120	680.127	41.7808	16278.4	TACUPETO F2001/BRAMBLING*2//KACHU	6175024
53	679.76	44.5293	15265.4	SOKOLL/WBLL1	5429336
34	679.722	35.241	19287.8	CROC_1/AE.SQUARROSA (213)//PGO/3/BAV92	4314513
64	679.596	41.3846	16421.5	WHEAR/KUKUNA/3/C80.1/3*BATAVIA//2*WBLL1	5551830
101	675.578	49.1548	13743.9	C80.1/3*QT4118//KAUZ/RAYON/3/2*TRCH	6056057
22	674.439	41.3598	16306.6	OASIS F 86	2448873
126	672.926	37.6059	17894.2	BCN/WBLL1//ROLF07	6489532
140	669.463	38.6798	17307.8	JNRB.5/PIFED/5/BJY/COC//PRL/BOW/3/SARA/THB//VEE/4/PIFED	7032458
13	668.857	41.7505	16020.3	B-864	318747
14	662.886	43.8879	15104.1	CROC_1/AE.SQUARROSA (224)//OPATA	346528
102	660.646	41.1395	16058.7	CROC_1/AE.SQUARROSA (224)//OPATA/3/PASTOR	6056060
11	660.37	47.2179	13985.6	PESI GAON	254574
127	660.133	41.5621	15883	WBLL1//YANGLING SHAANXI/ESDA/3/ROLF07	6489555
29	659.342	44.4262	14841.3	H.OSM	3825359
61	658.92	41.7079	15798.5	WORRAKATTA/2*PASTOR	5530059
60	658.238	37.4418	17580.3	CACUKE	5529907
59	657.658	43.2392	15209.8	PUB94.15.1.12	5525339
55	655.773	40.2927	16275.2	PASTOR//HXL7573/2*BAU/3/SOKOLL/WBLL1	5435912
25	655.363	46.5677	14073.3	KAUZ//PRL/VEE#6/3/BAV92	3630905
117	653.251	44.6044	14645.4	CHIH95.1.10	6128015
83	652.361	36.8136	17720.7	OR 9437534/SOKOLL//SOKOLL	5894794
87	651.567	38.3894	16972.6	SERI/BAV92//WBLL1	5895868
109	651.111	36.8248	17681.3	MEX94.2.19//SOKOLL/WBLL1	6056158
69	650.589	43.697	14888.6	SUNCO	5638676
85	649.701	44.0785	14739.6	SOKOLL/92.001E7.32.5	5895340
4	646.894	35.0853	18437.7	SERIAMA	65154
58	646.681	46.9906	13761.9	AGT YOUNG	5518291
54	646.14	45.1989	14295.5	PASTOR//HXL7573/2*BAU/3/WBLL1	5429403
115	643.986	48.8934	13171.2	JANZ	6062414
68	643.848	49.2564	13071.3	JANZ	5638675
107	643.806	42.5259	15139.2	OPATA//SORA/AE.SQUARROSA (323)	6056129
92	643.436	40.0081	16082.7	WBLL1*2/4/SNI/TRAP#1/3/KAUZ*2/TRAP//KAUZ/5/KACHU #1	5995532
88	641.492	44.5813	14389.3	FILIN/PI 610750//FILIN/4/VEE/MJI//2*TUI/3/PASTOR	5895905
12	641.287	44.875	14290.5	PI 220462	308162
28	639.731	37.7847	16931	SOKOLL	3825355
114	636.959	45.8714	13885.7	CMH79A.955/4/AGA/3/4*SN64/CNO67//INIA66/5/NAC	6056229
5	636.497	32.8766	19360.2	FIRETAIL	66369
79	634.336	40.7035	15584.3	PASTOR//SRMA/TUI/3/SAAR	5865913
86	633.319	41.8791	15122.6	OAX93.10.1	5895769
36	630.599	41.307	15266.1	WHEATEAR	4746114
116	629.648	36.1554	17415	CROC_1/AE.SQUARROSA (224)//OPATA	6062421
121	627.328	43.6906	14358.4	SAUAL//PI 610750/ATTILA/3/SAUAL	6176523
48	625.152	40.973	15257.6	BECARD	5398160
128	625.023	31.4705	19860.6	LOCAL CHECK BW	6671613
105	623.601	35.1896	17721.2	CROC_1/AE.SQUARROSA (205)//KAUZ/3/PRINIA/STAR/4/KASO2	6056111
44	623.001	40.573	15355.1	CMH79A.955/4/AGA/3/4*SN64/CNO67//INIA66/5/NAC/6/RIALTO	5279129
40	622.67	50.9089	12231.1	TALLO ERECTO GRUESO	5238490
81	621.886	43.7715	14207.5	WBLL1*2/TUKURU	5865938
82	620.582	40.5122	15318.4	ASTREB	5866008
30	617.935	39.6691	15577.3	KRONSTAD F2004	3828805
33	617.445	40.5105	15241.6	PRL/2*PASTOR	3872122
43	617.375	43.1029	14323.3	CMH79A.955/4/AGA/3/4*SN64/CNO67//INIA66/5/NAC/6/RIALTO	5279124
131	616.961	46.2958	13326.5	SOKOLL/3/PASTOR//HXL7573/2*BAU/4/ATTILA/PASTOR	6692292
2	616.829	37.6603	16378.8	V763.153	15292
47	616.106	35.473	17368.3	SUPER 152	5390612
62	615.699	39.2007	15706.3	PFAU/MILAN/5/CHEN/AEGILOPS SQUARROSA (TAUS)//BCN/3/VEE#7/BOW/4/PASTOR	5534344
38	612.535	41.1339	14891.2	OASIS/5*BORL95/5/CNDO/R143//ENTE/MEXI75/3/AE.SQ/4/2*OCI	4774392
74	612.353	43.495	14078.7	CHIR3/4/SIREN//ALTAR 84/AE.SQUARROSA (205)/3/3*BUC/5/PFAU/WEAVER	5865678
78	611.22	36.8687	16578.3	KS940935.7.1.2/2*PASTOR	5865910
52	607.918	38.9134	15622.3	KS82W418/SPN/3/CHEN/AE.SQ//2*OPATA/4/FRET2	5428443
139	607.125	33.8663	17927.1	MASSIV/PPR47.89C//NAVJ07/3/ROLF07	6692408
77	606.679	46.9604	12918.9	CROC_1/AE.SQUARROSA (224)//OPATA/3/BJY/COC//PRL/BOW/4/BJY/COC//PRL/BOW	5865906
57	605.933	36.9177	16413.1	MEX94.27.1.20/3/SOKOLL//ATTILA/3*BCN	5436041
72	600.17	40.8495	14692.2	URES/JUN//KAUZ/3/BAV92	5792199
67	599.516	37.5221	15977.7	1447/PASTOR//KRICHAUFF	5638668
103	596.302	49.3829	12075.1	HGO94.9.1.5	6056088
113	590.691	34.9094	16920.7	SAUAL #1	6056226
95	589.793	43.4585	13571.4	SOKOLL*2/TROST	6000909
137	587.55	39.7337	14787.2	WBLL4//OAX93.24.35/WBLL1/3/BAV92/SERI	6692361
150	584.34	35.775	16333.8	GEMA C2004*2/ACO89	7139821
93	582.954	39.2175	14864.6	FRET2*2/4/SNI/TRAP#1/3/KAUZ*2/TRAP//KAUZ/5/ONIX	6000365
110	581.25	34.9608	16625.8	PASTOR//HXL7573/2*BAU/3/SOKOLL/WBLL1	6056161
134	580.367	33.0939	17537	SOKOLL/3/PASTOR//HXL7573/2*BAU/4/SOKOLL/WBLL1	6692342
7	574.577	41.443	13864.3	LAL BAHADUR	177343
24	573.809	42.0878	13633.6	TARACHI F 2000	3617481
136	571.472	36.4202	15691.1	WBLL4//OAX93.24.35/WBLL1/3/BAV92/SERI	6692360
96	570.769	39.5165	14443.8	SOKOLL//PBW343*2/KUKUNA/3/ATTILA/PASTOR	6000921
143	570.418	31.1548	18309.2	SERI/BAV92//PUB94.15.1.12/WBLL1	7129693
50	566.659	35.177	16108.8	FILIN/IRENA/5/CNDO/R143//ENTE/MEXI_2/3/AEGILOPS SQUARROSA (TAUS)/4/WEAVER/6/PFAU/BOW//VEE#9/3/DUCULA	5423286
46	565.956	33.0518	17123.3	ATTILA/3*BCN/3/CROC_1/AE.SQUARROSA (224)//OPATA	5344879
41	565.091	49.079	11513.9	BAVIACORA M 92	5239734
23	562.18	40.9499	13728.5	CHEN/AE.SQ//2*OPATA/3/FINSI	3561526
141	558.198	28.9798	19261.6	SUP152//PUB94.15.1.12/WBLL1	7034014
132	558.037	26.2939	21223.1	SOKOLL/3/PASTOR//HXL7573/2*BAU/4/ASTREB	6692317
63	555.14	38.3877	14461.4	CMH83.2578/4/D88059//WARD/YAV79/3/ACO89/5/2*SOOTY_9/RASCON_37/6/1A.1D 5+1-06/3*MOJO/3/AJAIA_12/F3LOCAL(SEL.ETHIO.135.85)//PLATA_13 (MOVAS)	5546969
9	547.572	35.418	15460.3	MEX94.27.1.20	191929
99	546.372	38.2804	14272.9	SOKOLL*2/3/PASTOR//MUNIA/ALTAR 84	6001639
147	545.02	32.975	16528.3	WBLL1//YANGLING SHAANXI/ESDA/3/ROLF07	7135881
18	543.54	48.2419	11267	CMH82.575/CMH82.801	1187021
138	538.555	27.9913	19240.1	PRIAMURSKAYA 93/2*TERREMOTO/3/ATTILA/BAV92//PASTOR/4/NAVJ07	6692398
118	535.29	34.3968	15562.2	HGO94.9.1.37	6128027
56	534.449	35.8908	14891	W15.92/4/PASTOR//HXL7573/2*BAU/3/WBLL1	5435924
123	531.723	37.6751	14113.4	TACUPETO F2001/SAUAL//BLOUK #1	6179128
1	527.464	39.5103	13350	PJ62/GB55	374
8	527.289	37.1767	14183.3	IWA 8600222	187584
26	526.204	44.4878	11828	ATTILA*2/PBW65	3686333
90	522.596	36.3673	14369.9	BERKUT/KRICHAUFF	5921461
27	519.241	44.4347	11685.5	VEE/MJI//2*TUI/3/2*PASTOR	3822959
45	517.956	34.5268	15001.6	BCN/RIALTO	5279313
80	517.578	47.6277	10867.2	KRICHAUFF/2*PASTOR	5865920
32	508.441	46.2655	10989.6	HUBEI/PRINIA	3855176
149	507.185	37.875	13391	IG 131673	7137557
142	505.56	42.1413	11996.8	SERI/BAV92//PUB94.15.1.12/WBLL1	7129677
73	497.812	41.0041	12140.6	KRICHAUFF/FINSI/3/URES/PRL//BAV92/4/ALTAR 84/AE.SQ//2*OPATA/3/SLVS/PASTOR	5837127
20	496.974	42.9598	11568.4	MAYA/SPRW	2114122
19	484.481	46.0178	10528.1	RABE/2*MO88	1302305
100	482.619	33.7216	14311.9	SOKOLL*2/4/CHEN/AEGILOPS SQUARROSA (TAUS)//FCT/3/STAR	6001643
51	481.939	37.3982	12886.7	TC870344/GUI//TEMPORALERA M 87/AGR/3/2*WBLL1	5423688
119	475.157	35.6544	13326.7	KUKRI/RAC875	6154817
42	466.399	52.1279	8947.21	DRYSDALE	5245560
133	461.997	28.5689	16171.3	SOKOLL/3/PASTOR//HXL7573/2*BAU/4/CROC_1/AE.SQUARROSA (224)//OPATA/3/SOKOLL	6692318
146	455.805	24.425	18661.4	CROC_1/AE.SQUARROSA (224)//OPATA/3/PUB94.15.1.12/WBLL1	7129751
111	454.072	41.6405	10904.6	PASTOR//HXL7573/2*BAU/3/MEX94.2.19//ATTILA/3*BCN	6056182
3	442.504	36.2603	12203.5	BORLAUG M 95	62526
97	438.935	35.3758	12407.8	GK ARON/AG SECO 7846//2180/4/2*MILAN/KAUZ//PRINIA/3/BAV92	6001014
21	426.09	34.9349	12196.7	IWA 8603170	2436982
71	413.247	31.9337	12940.8	TAMMARIN ROCK	5755111
148	409.865	35.825	11440.8	IG 122748	7137511
135	398.29	26.5337	15010.7	SOKOLL/3/PASTOR//HXL7573/2*BAU/4/92.001E7.32.5/SLVS	6692351
112	392.441	35.9348	10920.9	CROC_1/AE.SQUARROSA (224)//OPATA/3/WBLL1	6056183
125	380.05	34.6791	10959.1	VORB//PARUS/PASTOR	6384753
129	359.866	31.0809	11578.4	SOKOLL/WBLL1	6676799
130	226.112	29.8439	7576.5	PASTOR//HXL7573/2*BAU/3/ATTILA/3*BCN/4/ATTILA/PASTOR	6692262

## Sheet: Supp table 3
Yield (g/m2)	TGW (g)	Grain number (n/m2)	Grain number (n/m2)	Cross name	Grain ID
311	30.844	13195	311	TALLO ERECTO GRUESO	5238490
309	33.8162	13624	309	WESTONIA	5638677
307	35.5393	10347	307	CROC_1/AE.SQUARROSA (224)//OPATA	6062421
299	30.347	10133	299	JANZ	6062414
297	31.0051	12376	297	PEWEE	418818
292	32.7374	11895	292	BERKUT/KRICHAUFF	5921461
291	42.7093	14184	291	URES/JUN//KAUZ/3/BAV92	5792199
274	40.283	11445	274	BAVIACORA M 92	5239734
265	36.4176	11109	265	TAMMARIN ROCK	5755111
262	27.1529	10313	262	CROC_1/AE.SQUARROSA (224)//OPATA/3/SOKOLL	6056154
261	33.8942	11088	261	DWL5046/2*CEL	433805
261	33.378	10124	261	LOCAL CHECK BW	6671613
257	32.75	11043	257	ATTILA*2/PBW65	3686333
254	41.8601	10923	254	CHIH95.1.10	6128015
253	37.3988	10432	253	BAV92/SERI	4748079
252	32.715	11061	252	PI 220462	308162
252	33.3675	11119	252	KRICHAUFF/FINSI/3/URES/PRL//BAV92/4/ALTAR 84/AE.SQ//2*OPATA/3/SLVS/PASTOR	5837127
252	32.8109	9479	252	BERKUT/3/ATTILA*2//CHIL/BUC	5895922
250	37.3575	12282	250	SOKOLL*2/3/PASTOR//MUNIA/ALTAR 84	6001639
250	33.8126	9194	250	CROC_1/AE.SQUARROSA (224)//OPATA/3/PASTOR	6056060
250	38.4881	9912	250	TACUPETO F2001/SAUAL//BLOUK #1	6179128
246	31.5066	12048	246	HUBEI/PRINIA	3855176
245	42.389	8948	245	SOKOLL/3/PASTOR//HXL7573/2*BAU/4/ASTREB	6692317
241	31.6358	10205	241	CROC_1/AE.SQUARROSA (224)//OPATA	346528
241	37.556	10215	241	ONIX/4/MILAN/KAUZ//PRINIA/3/BAV92	6000404
240	30.9351	10000	240	OPATA//SORA/AE.SQUARROSA (323)	6056129
239	32.873	9050	239	KAUZ//PRL/VEE#6/3/BAV92	3630905
238	38.1452	10244	238	GEMA C2004*2/ACO89	7139821
236	38.3896	11269	236	PASTOR//SRMA/TUI/3/SAAR	5865913
235	33.0398	8948	235	CMH79A.955/4/AGA/3/4*SN64/CNO67//INIA66/5/NAC/6/RIALTO	5279124
235	35.6676	10116	235	KRICHAUFF/2*PASTOR	5865920
234	37.5827	10339	234	FILIN/PI 610750//FILIN/4/VEE/MJI//2*TUI/3/PASTOR	5895905
231	30.7586	10409	231	CHIH95.3.29	223822
229	36.0982	9359	229	WHEAR/KUKUNA/3/C80.1/3*BATAVIA//2*WBLL1	5551830
228	30.3124	11511	228	TITMOUSE	419778
227	36.2038	11774	227	CROC_1/AE.SQUARROSA (213)//PGO/3/BAV92	4314513
227	40.8144	9736	227	SOKOLL/92.001E7.32.5	5895340
224	37.163	7981	224	WHEATEAR	4746114
223	36.8565	8759	223	KS940935.7.1.2/2*PASTOR	5865910
221	31.673	9422	221	KRONSTAD F2004	3828805
221	36.0441	9734	221	SOKOLL*2/TROST	6000909
219	31.1279	11445	219	MAYA/SPRW	2114122
218	34.6667	10362	218	BJY/COC//PRL/BOW/3/SARA/THB//VEE/4/PIFED	5865902
217	38.5048	8165	217	VORB/JANZ	7129736
216	34.1509	10913	216	FILIN/IRENA/5/CNDO/R143//ENTE/MEXI_2/3/AEGILOPS SQUARROSA (TAUS)/4/WEAVER/6/PFAU/BOW//VEE#9/3/DUCULA	5423286
215	35.3109	10165	215	CHIR3/4/SIREN//ALTAR 84/AE.SQUARROSA (205)/3/3*BUC/5/PFAU/WEAVER	5865678
214	44.0743	7632	214	VORB//PARUS/PASTOR	6384753
213	33.0524	9999	213	TARACHI F 2000	3617481
213	37.859	7969	213	PUB94.15.1.12	5525339
212	30.531	9470	212	BCN/RIALTO	5559946
212	36.5928	9114	212	OR 9437534/SOKOLL//SOKOLL	5894794
212	37.9483	8856	212	FRET2*2/4/SNI/TRAP#1/3/KAUZ*2/TRAP//KAUZ/5/ONIX	6000365
210	32.4898	10888	210	V763.153	15292
210	42.1836	8991	210	CHEN/AE.SQ//2*WEAVER/3/BAV92/4/JARU	5638653
209	37.597	9304	209	PASTOR//HXL7573/2*BAU/3/SOKOLL/WBLL1	5435912
208	25.2188	8914	208	AGT YOUNG	5518291
208	37.2687	8698	208	WBLL4//OAX93.24.35/WBLL1/3/BAV92/SERI	6692361
207	37.0759	9074	207	CROC_1/AE.SQUARROSA (224)//OPATA/3/BJY/COC//PRL/BOW/4/BJY/COC//PRL/BOW	5865906
207	31.8811	9351	207	JNRB.5/PIFED/5/BJY/COC//PRL/BOW/3/SARA/THB//VEE/4/PIFED	7032458
206	32.3798	7834	206	DRYSDALE	5245560
206	36.7837	9990	206	MTRWA92.161/PRINIA/5/SERI*3//RL6010/4*YR/3/PASTOR/4/BAV92	5894989
205	36.6739	12266	205	VOROBEY	3855011
205	41.4436	8933	205	WORRAKATTA/2*PASTOR	5530059
204	38.2358	9437	204	PASTOR//HXL7573/2*BAU/3/WBLL1	5429403
204	30.7779	9640	204	1447/PASTOR//KRICHAUFF	5638668
204	28.0838	8572	204	SUNCO	5638676
203	37.544	10079	203	VEE/MJI//2*TUI/3/2*PASTOR	3822959
203	37.5163	9303	203	SOKOLL//PBW343*2/KUKUNA/3/ATTILA/PASTOR	6000921
201	38.7385	7713	201	PRIAMURSKAYA 93/2*TERREMOTO/3/ATTILA/BAV92//PASTOR/4/NAVJ07	6692398
200	30.8604	7450	200	PI 610750/SASIA	5865700
200	38.1301	9765	200	GK ARON/AG SECO 7846//2180/4/2*MILAN/KAUZ//PRINIA/3/BAV92	6001014
199	32.822	11933	199	OASIS F 86	2448873
197	36.6849	8176	197	SAUAL #1	6056226
197	41.0133	7577	197	SUP152//PUB94.15.1.12/WBLL1	7034014
195	38.118	7724	195	CMH82.575/CMH82.801	1187021
195	34.6101	8030	195	PFAU/MILAN/5/CHEN/AEGILOPS SQUARROSA (TAUS)//BCN/3/VEE#7/BOW/4/PASTOR	5534344
193	29.5354	11486	193	SERIAMA	65154
193	40.8347	7986	193	PRL/2*PASTOR	3872122
191	36.4162	9760	191	CMH79A.955/4/AGA/3/4*SN64/CNO67//INIA66/5/NAC/6/RIALTO	5279129
191	39.075	9634	191	C80.1/3*QT4118//KAUZ/RAYON/3/2*TRCH	6056057
190	32.6911	8416	190	B-864	318747
190	43.672	10947	190	CHEN/AE.SQ//2*OPATA/3/FINSI	3561526
190	31.9412	7919	190	OASIS/5*BORL95/5/CNDO/R143//ENTE/MEXI75/3/AE.SQ/4/2*OCI	4774392
190	28.0836	8363	190	BCN/RIALTO	5279313
189	29.1336	8979	189	JANZ	5638675
187	31.0816	10059	187	OR791432/VEE#3.2	88517
186	34.4218	8208	186	LAL BAHADUR	177343
186	37.269	10408	186	IWA 8600222	187584
186	37.8321	9159	186	WBLL1/KUKUNA//TACUPETO F2001/3/BAJ #1	5995318
185	41.9237	7848	185	MEX94.2.19//SOKOLL/WBLL1	6056158
182	40.0641	7551	182	ASTREB	5866008
182	26.935	8879	182	SOKOLL*2/4/CHEN/AEGILOPS SQUARROSA (TAUS)//FCT/3/STAR	6001643
181	35.6746	6937	181	CACUKE	5529907
181	37.5656	8324	181	MILAN/KAUZ//PRINIA/3/BAV92/4/WBLL1*2/KUKUNA	6001357
181	37.375	8207	181	HGO94.9.1.5	6056088
180	33.9162	9328	180	RABE/2*MO88	1302305
180	32.6064	9001	180	CROC_1/AE.SQUARROSA (205)//KAUZ/3/PRINIA/STAR/4/KASO2	6056111
178	32.9864	7873	178	BAJ #1	5106304
178	36.3905	8399	178	BECARD	5398160
178	37.388	6949	178	WBLL1*2/4/SNI/TRAP#1/3/KAUZ*2/TRAP//KAUZ/5/KACHU #1	5995532
178	39.0484	8741	178	WBLL1*2/4/BABAX/LR42//BABAX/3/BABAX/LR42//BABAX	6179253
177	32.6686	11067	177	FIRETAIL	66369
175	33.7482	8374	175	KS82W418/SPN/3/CHEN/AE.SQ//2*OPATA/4/FRET2	5428443
174	29.8793	6739	174	OAX93.10.1	5895769
169	25.9036	9880	169	IWA 8603170	2436982
169	37.275	7023	169	HGO94.9.1.37	6128027
164	35.8609	8382	164	CMH79A.955/4/AGA/3/4*SN64/CNO67//INIA66/5/NAC	6056229
163	36.7871	6540	163	BCN/WBLL1//ROLF07	6489532
162	28.9086	8860	162	H.OSM	3825359
162	32.9425	8306	162	SLVS//ATTILA*2/M10 (MUTATED C-306)	6056114
162	41.656	6653	162	TACUPETO F2001/BRAMBLING*2//KACHU	6175024
162	36.5775	6893	162	SAUAL//PI 610750/ATTILA/3/SAUAL	6176523
160	29.9814	7606	160	SITE/MO/4/NAC/TH.AC//3*PVN/3/MIRLO/BUC	6056104
160	35.5358	6309	160	SAUAL/WHEAR//SAUAL	6178783
159	40.598	9106	159	TC870344/GUI//TEMPORALERA M 87/AGR/3/2*WBLL1	5423688
158	43.0336	7898	158	SERI/BAV92	4745012
158	28.8163	7743	158	CROC_1/AE.SQUARROSA (224)//OPATA/3/WBLL1	6056183
157	44.9598	6661	157	CROC_1/AE.SQUARROSA (224)//OPATA/3/PUB94.15.1.12/WBLL1	7129751
155	32.0473	8209	155	SUPER 152	5390612
151	39.2463	7959	151	SOKOLL/3/PASTOR//HXL7573/2*BAU/4/ATTILA/PASTOR	6692292
150	39.0057	6322	150	PASTOR//HXL7573/2*BAU/3/SOKOLL/WBLL1	6056161
148	43.3165	5810	148	CMH83.2578/4/D88059//WARD/YAV79/3/ACO89/5/2*SOOTY_9/RASCON_37/6/1A.1D 5+1-06/3*MOJO/3/AJAIA_12/F3LOCAL(SEL.ETHIO.135.85)//PLATA_13 (MOVAS)	5546969
146	47.9948	6481	146	MEX94.27.1.20/3/SOKOLL//ATTILA/3*BCN	5436041
146	37.3057	7554	146	BCN/WBLL1//PUB94.15.1.12/WBLL1	7129702
145	41.7822	7337	145	KUKRI/RAC875	6154817
144	27.6696	6285	144	PESI GAON	254574
144	37.8973	5345	144	WBLL1*2/TUKURU	5865938
144	32.6795	9123	144	PASTOR//HXL7573/2*BAU/3/ATTILA/3*BCN/4/ATTILA/PASTOR	6692262
143	40.8084	6425	143	W15.92/4/PASTOR//HXL7573/2*BAU/3/WBLL1	5435924
143	28.2612	6148	143	IG 131673	7137557
139	40.9442	7779	139	SOKOLL/3/PASTOR//HXL7573/2*BAU/4/SOKOLL/WBLL1	6692342
138	44.5332	5950	138	PASTOR//HXL7573/2*BAU/3/MEX94.2.19//ATTILA/3*BCN	6056182
137	26.3624	6616	137	PJ62/GB55	374
133	38.8325	5898	133	MEX94.27.1.20	191929
133	47.4584	5781	133	SOKOLL/WBLL1	5429336
131	41.5604	6420	131	ATTILA/3*BCN/3/CROC_1/AE.SQUARROSA (224)//OPATA	5344879
128	30.0624	6664	128	BORLAUG M 95	62526
127	43.2854	5459	127	SERI/BAV92//PUB94.15.1.12/WBLL1	7129693
126	39.819	4967	126	SERI/BAV92//WBLL1	5895868
122	40.4488	6649	122	SOKOLL/WBLL1	6676799
119	33.8852	5341	119	BORLAUG100 F2014	7806808
114	38.9536	6054	114	SERI/BAV92//PUB94.15.1.12/WBLL1	7129677
107	42.053	5524	107	WBLL4//OAX93.24.35/WBLL1/3/BAV92/SERI	6692360
100	32.6966	5257	100	MASSIV/PPR47.89C//NAVJ07/3/ROLF07	6692408
95	36.6592	3982	95	WBLL1//YANGLING SHAANXI/ESDA/3/ROLF07	6489555
90	37.2009	5003	90	SOKOLL/3/PASTOR//HXL7573/2*BAU/4/92.001E7.32.5/SLVS	6692351
86	36.5014	4940	86	SOKOLL/3/PASTOR//HXL7573/2*BAU/4/CROC_1/AE.SQUARROSA (224)//OPATA/3/SOKOLL	6692318
85	35.4566	4006	85	BLOUK #1	5398610
55	34.9102	2236	55	IG 122748	7137511
48	37.5835	3402	48	WBLL1//YANGLING SHAANXI/ESDA/3/ROLF07	7135881

## Sheet: Supp table 4
Individual number	Yield (g/m2)	TGW (g)	Grain number (n/m2)	Cross name	Grain ID
95	332.081	33.825	7184.14	SOKOLL*2/TROST	6000909
85	325.954	36.425	5668.11	SOKOLL/92.001E7.32.5	5895340
12	318.262	33.575	6376.89	PI 220462	308162
34	314.574	36.275	5592.05	CROC_1/AE.SQUARROSA (213)//PGO/3/BAV92	4314513
145	311.037	35.175	6248.84	VORB/JANZ	7129736
39	308.477	37.575	7522.7	BAJ #1	5106304
99	305.615	34.6	7813.57	SOKOLL*2/3/PASTOR//MUNIA/ALTAR 84	6001639
88	300.259	37.725	6991.43	FILIN/PI 610750//FILIN/4/VEE/MJI//2*TUI/3/PASTOR	5895905
84	299.709	36.475	5484.36	MTRWA92.161/PRINIA/5/SERI*3//RL6010/4*YR/3/PASTOR/4/BAV92	5894989
73	295.46	31.375	7391.39	KRICHAUFF/FINSI/3/URES/PRL//BAV92/4/ALTAR 84/AE.SQ//2*OPATA/3/SLVS/PASTOR	5837127
130	286.903	32.575	7392.9	PASTOR//HXL7573/2*BAU/3/ATTILA/3*BCN/4/ATTILA/PASTOR	6692262
81	284.675	35.9	6197.24	WBLL1*2/TUKURU	5865938
118	284.047	35.825	7791.44	HGO94.9.1.37	6128027
48	283.957	33.9	5134.27	BECARD	5398160
82	283.775	35.7	6583.88	ASTREB	5866008
125	280.07	41.1	9319.54	VORB//PARUS/PASTOR	6384753
59	279.907	36.725	6378.23	PUB94.15.1.12	5525339
102	275.024	33.725	6020.09	CROC_1/AE.SQUARROSA (224)//OPATA/3/PASTOR	6056060
25	274.714	30.075	5597.67	KAUZ//PRL/VEE#6/3/BAV92	3630905
129	273.456	37.775	5945.63	SOKOLL/WBLL1	6676799
111	272.585	34.775	6372.49	PASTOR//HXL7573/2*BAU/3/MEX94.2.19//ATTILA/3*BCN	6056182
133	271.591	35.8	6956.3	SOKOLL/3/PASTOR//HXL7573/2*BAU/4/CROC_1/AE.SQUARROSA (224)//OPATA/3/SOKOLL	6692318
110	271.492	40.2	5794.24	PASTOR//HXL7573/2*BAU/3/SOKOLL/WBLL1	6056161
57	271.46	42.225	7350.02	MEX94.27.1.20/3/SOKOLL//ATTILA/3*BCN	5436041
7	269.799	33.15	5775.14	LAL BAHADUR	177343
108	269.58	34.85	6466.6	CROC_1/AE.SQUARROSA (224)//OPATA/3/SOKOLL	6056154
144	267.217	33.075	6558.95	BCN/WBLL1//PUB94.15.1.12/WBLL1	7129702
134	267.055	35.925	8838.28	SOKOLL/3/PASTOR//HXL7573/2*BAU/4/SOKOLL/WBLL1	6692342
2	265.799	33.975	6279.24	V763.153	15292
13	264.328	31.05	6654.55	B-864	318747
54	264.104	42.55	5331.69	PASTOR//HXL7573/2*BAU/3/WBLL1	5429403
55	263.459	34.75	8546.61	PASTOR//HXL7573/2*BAU/3/SOKOLL/WBLL1	5435912
4	260.577	28.125	6433.44	SERIAMA	65154
35	260.294	37.4	5004.37	SERI/BAV92	4745012
135	259.771	41.825	8371.3	SOKOLL/3/PASTOR//HXL7573/2*BAU/4/92.001E7.32.5/SLVS	6692351
119	258.675	36.375	7299.01	KUKRI/RAC875	6154817
53	257.951	44.025	6661.91	SOKOLL/WBLL1	5429336
92	257.325	38.675	4263.54	WBLL1*2/4/SNI/TRAP#1/3/KAUZ*2/TRAP//KAUZ/5/KACHU #1	5995532
9	256.146	37.275	6987.48	MEX94.27.1.20	191929
42	255.698	33.8	5427.64	DRYSDALE	5245560
142	254.377	34.75	5488.97	SERI/BAV92//PUB94.15.1.12/WBLL1	7129677
62	253.432	35.475	5992.12	PFAU/MILAN/5/CHEN/AEGILOPS SQUARROSA (TAUS)//BCN/3/VEE#7/BOW/4/PASTOR	5534344
94	252.51	37.775	9178.62	ONIX/4/MILAN/KAUZ//PRINIA/3/BAV92	6000404
150	251.24	38.7	6619.86	GEMA C2004*2/ACO89	7139821
91	251.122	33.925	5638.15	WBLL1/KUKUNA//TACUPETO F2001/3/BAJ #1	5995318
79	250.175	32.75	8513.13	PASTOR//SRMA/TUI/3/SAAR	5865913
52	249.379	34.2	2915.04	KS82W418/SPN/3/CHEN/AE.SQ//2*OPATA/4/FRET2	5428443
83	248.732	34.575	6442.81	OR 9437534/SOKOLL//SOKOLL	5894794
38	248.161	32.1	3163.9	OASIS/5*BORL95/5/CNDO/R143//ENTE/MEXI75/3/AE.SQ/4/2*OCI	4774392
20	247.981	40.9	5752.56	MAYA/SPRW	2114122
152	247.966	35.275	6519.33	BORLAUG100 F2014	7806808
78	247.12	39.6	8817.18	KS940935.7.1.2/2*PASTOR	5865910
70	244.399	31.55	6959.5	WESTONIA	5638677
116	243.592	40.425	7004	CROC_1/AE.SQUARROSA (224)//OPATA	6062421
132	241.797	36.325	8911.14	SOKOLL/3/PASTOR//HXL7573/2*BAU/4/ASTREB	6692317
68	241.06	25.875	6722.71	JANZ	5638675
58	240.394	29.75	5200.1	AGT YOUNG	5518291
6	240.292	31.825	6349.67	OR791432/VEE#3.2	88517
51	240.086	36.65	6589.49	TC870344/GUI//TEMPORALERA M 87/AGR/3/2*WBLL1	5423688
97	239.286	36.1	8108.18	GK ARON/AG SECO 7846//2180/4/2*MILAN/KAUZ//PRINIA/3/BAV92	6001014
120	236.685	37.525	8112.96	TACUPETO F2001/BRAMBLING*2//KACHU	6175024
18	236.482	37.275	5494.75	CMH82.575/CMH82.801	1187021
117	236.244	44.175	6606.71	CHIH95.1.10	6128015
115	236.066	30.475	5611.76	JANZ	6062414
10	234.854	30.325	6576.67	CHIH95.3.29	223822
36	232.927	30.775	8644.55	WHEATEAR	4746114
103	232.852	35.775	5286.76	HGO94.9.1.5	6056088
86	232.519	29.575	7849.53	OAX93.10.1	5895769
127	231.15	37.875	5844.12	WBLL1//YANGLING SHAANXI/ESDA/3/ROLF07	6489555
106	228.252	31.55	6544.11	SLVS//ATTILA*2/M10 (MUTATED C-306)	6056114
138	227.817	39.625	6595.14	PRIAMURSKAYA 93/2*TERREMOTO/3/ATTILA/BAV92//PASTOR/4/NAVJ07	6692398
96	227.757	34.075	7336.08	SOKOLL//PBW343*2/KUKUNA/3/ATTILA/PASTOR	6000921
148	227.553	35.85	7016.39	IG 122748	7137511
107	226.827	37.3	7597.75	OPATA//SORA/AE.SQUARROSA (323)	6056129
33	225.207	35.85	7092.86	PRL/2*PASTOR	3872122
136	225.082	39.875	7020.35	WBLL4//OAX93.24.35/WBLL1/3/BAV92/SERI	6692360
65	223.873	25.25	5639.85	BCN/RIALTO	5559946
23	223.055	35	6400.8	CHEN/AE.SQ//2*OPATA/3/FINSI	3561526
67	222.955	34.25	7391.11	1447/PASTOR//KRICHAUFF	5638668
98	222.232	42.225	7858.27	MILAN/KAUZ//PRINIA/3/BAV92/4/WBLL1*2/KUKUNA	6001357
80	221.465	32.325	2136.2	KRICHAUFF/2*PASTOR	5865920
5	221.005	34	8031.03	FIRETAIL	66369
87	220.297	35.925	7822.18	SERI/BAV92//WBLL1	5895868
143	218.786	33.475	6832.23	SERI/BAV92//PUB94.15.1.12/WBLL1	7129693
37	218.567	31.525	5196.69	BAV92/SERI	4748079
24	217.315	30.425	5622.65	TARACHI F 2000	3617481
15	217.125	42.425	7267.46	PEWEE	418818
121	216.797	35.625	6899.14	SAUAL//PI 610750/ATTILA/3/SAUAL	6176523
71	215.481	39.275	8556.19	TAMMARIN ROCK	5755111
77	214.399	40.2	8181.2	CROC_1/AE.SQUARROSA (224)//OPATA/3/BJY/COC//PRL/BOW/4/BJY/COC//PRL/BOW	5865906
126	213.947	33.975	7263.81	BCN/WBLL1//ROLF07	6489532
76	213.607	33.9	7225.66	BJY/COC//PRL/BOW/3/SARA/THB//VEE/4/PIFED	5865902
45	212.984	22.975	5088.48	BCN/RIALTO	5279313
31	212.575	34.35	8612.3	VOROBEY	3855011
66	212.099	35.8	6953.89	CHEN/AE.SQ//2*WEAVER/3/BAV92/4/JARU	5638653
41	211.553	35.5	6223.66	BAVIACORA M 92	5239734
69	210.828	25.4	8530.92	SUNCO	5638676
141	210.669	35.95	8948.72	SUP152//PUB94.15.1.12/WBLL1	7034014
61	210.172	35.3	4434.28	WORRAKATTA/2*PASTOR	5530059
47	209.951	40.575	8439.97	SUPER 152	5390612
74	209.581	33.425	5648.39	CHIR3/4/SIREN//ALTAR 84/AE.SQUARROSA (205)/3/3*BUC/5/PFAU/WEAVER	5865678
124	209.456	35.15	7624.95	WBLL1*2/4/BABAX/LR42//BABAX/3/BABAX/LR42//BABAX	6179253
149	208.547	31.2	7865.29	IG 131673	7137557
105	208.49	36.875	2769.78	CROC_1/AE.SQUARROSA (205)//KAUZ/3/PRINIA/STAR/4/KASO2	6056111
56	208.366	35	5845.47	W15.92/4/PASTOR//HXL7573/2*BAU/3/WBLL1	5435924
50	208.236	37.975	8900.38	FILIN/IRENA/5/CNDO/R143//ENTE/MEXI_2/3/AEGILOPS SQUARROSA (TAUS)/4/WEAVER/6/PFAU/BOW//VEE#9/3/DUCULA	5423286
46	207.053	36.225	7845.47	ATTILA/3*BCN/3/CROC_1/AE.SQUARROSA (224)//OPATA	5344879
60	203.004	32.6	6862.67	CACUKE	5529907
17	202.468	41.575	6213.91	DWL5046/2*CEL	433805
128	201.976	32.275	7836.77	LOCAL CHECK BW	6671613
131	199.161	30.875	6292.47	SOKOLL/3/PASTOR//HXL7573/2*BAU/4/ATTILA/PASTOR	6692292
140	198.424	31.2	5619.66	JNRB.5/PIFED/5/BJY/COC//PRL/BOW/3/SARA/THB//VEE/4/PIFED	7032458
14	198.24	35.225	7878.06	CROC_1/AE.SQUARROSA (224)//OPATA	346528
109	197.414	38.525	7572.06	MEX94.2.19//SOKOLL/WBLL1	6056158
112	195.3	31.35	6421.05	CROC_1/AE.SQUARROSA (224)//OPATA/3/WBLL1	6056183
72	193.492	38.5	6013.41	URES/JUN//KAUZ/3/BAV92	5792199
64	192.823	37.025	5440.32	WHEAR/KUKUNA/3/C80.1/3*BATAVIA//2*WBLL1	5551830
1	190.355	30.25	6192.21	PJ62/GB55	374
139	189.558	32.1	6401.86	MASSIV/PPR47.89C//NAVJ07/3/ROLF07	6692408
16	187.766	30.175	5878.53	TITMOUSE	419778
101	186.94	32.05	6421.34	C80.1/3*QT4118//KAUZ/RAYON/3/2*TRCH	6056057
11	185.985	27.8	5287.57	PESI GAON	254574
27	185.981	31.175	5645.13	VEE/MJI//2*TUI/3/2*PASTOR	3822959
26	183.033	28.65	6121.85	ATTILA*2/PBW65	3686333
40	182.956	28.5	6556.04	TALLO ERECTO GRUESO	5238490
3	181.278	31.65	5541.53	BORLAUG M 95	62526
100	180.794	33.075	7875.52	SOKOLL*2/4/CHEN/AEGILOPS SQUARROSA (TAUS)//FCT/3/STAR	6001643
90	180.081	31.8	5144.97	BERKUT/KRICHAUFF	5921461
147	178.632	34.125	5604.43	WBLL1//YANGLING SHAANXI/ESDA/3/ROLF07	7135881
114	177.621	33.4	6218.76	CMH79A.955/4/AGA/3/4*SN64/CNO67//INIA66/5/NAC	6056229
29	177.374	25.55	5528.71	H.OSM	3825359
19	176.913	36.6	5078.14	RABE/2*MO88	1302305
146	175.021	36.175	6002.7	CROC_1/AE.SQUARROSA (224)//OPATA/3/PUB94.15.1.12/WBLL1	7129751
89	173.265	33.425	6399.24	BERKUT/3/ATTILA*2//CHIL/BUC	5895922
137	170.357	35.075	6430.56	WBLL4//OAX93.24.35/WBLL1/3/BAV92/SERI	6692361
93	168.823	34.5	7596.19	FRET2*2/4/SNI/TRAP#1/3/KAUZ*2/TRAP//KAUZ/5/ONIX	6000365
75	162.677	26.35	6563.33	PI 610750/SASIA	5865700
8	161.277	29.65	6523.62	IWA 8600222	187584
22	158.311	31.05	7653.58	OASIS F 86	2448873
104	151.514	28.525	5923.83	SITE/MO/4/NAC/TH.AC//3*PVN/3/MIRLO/BUC	6056104
123	151.087	35.175	9376.19	TACUPETO F2001/SAUAL//BLOUK #1	6179128
49	145.776	28.625	7831.51	BLOUK #1	5398610
32	145.282	29	6117.75	HUBEI/PRINIA	3855176
21	141.205	24.3	6368.1	IWA 8603170	2436982
44	136.321	33.025	4520.2	CMH79A.955/4/AGA/3/4*SN64/CNO67//INIA66/5/NAC/6/RIALTO	5279129
43	128.225	21.6	6560.09	CMH79A.955/4/AGA/3/4*SN64/CNO67//INIA66/5/NAC/6/RIALTO	5279124
63	101.187	34.525	5811.81	CMH83.2578/4/D88059//WARD/YAV79/3/ACO89/5/2*SOOTY_9/RASCON_37/6/1A.1D 5+1-06/3*MOJO/3/AJAIA_12/F3LOCAL(SEL.ETHIO.135.85)//PLATA_13 (MOVAS)	5546969
113	90.6558	34.425	4969.84	SAUAL #1	6056226
122	84.9405	29.775	6126.42	SAUAL/WHEAR//SAUAL	6178783
30	80.1672	27.775	5996.99	KRONSTAD F2004	3828805
